# Supplementary material for: Zingiber officinale Root Capsule Extract Synergistically Enhance the Anti-Inflammatory Effects of Diclofenac Sodium in Experimental Acute Inflammation
Source: Int J Mol Sci. 2024 Feb 1;25(3):1781. doi: 10.3390/ijms25031781 (PMC10855350; doi:10.3390/ijms25031781)
Supplement: Supplementary file 1 [file ijms-25-01781-s001.zip]

Archive with 1 entries (1 files):
- ijms-2843070-supplementary.pdf
